# Supplementary material for: Artemisia gmelinii Attenuates Lung Inflammation by Suppressing the NF-κB/MAPK Pathway
Source: Antioxidants (Basel). 2022 Mar 16;11(3):568. doi: 10.3390/antiox11030568 (PMC8944700; doi:10.3390/antiox11030568)
Supplement: Supplementary file 1 [file antioxidants-11-00568-s001.zip]

Archive with 1 entries (1 files):
- antioxidants-1595491-supplementary.pdf
